# Supplementary material for: MiR-21 in Extracellular Vesicles Leads to Neurotoxicity via TLR7 Signaling in SIV Neurological Disease
Source: PLoS Pathog. 2015 Jul 8;11(7):e1005032. doi: 10.1371/journal.ppat.1005032 (PMC4496044; doi:10.1371/journal.ppat.1005032)
Supplement: S1 Table — Identified miRNA with >500 counts in any one group (uninfected, SIV, SIVE) were analyzed for statistical significance using a Bayes-regularized one-way ANOVA, followed by Tukey’s HSD test. Columns indicate the microRNA name, the f-test statistic (Fstat, with 2 between and 38 within degrees of freedom), the p value associated with the f-test, the Bonferroni corrected value, and the values for the Tukey’s HSD test between the groups. Indicated in red are p values <0.05 for the ANOVA, Bonferroni correction, and the Tukey’s test for the miRNAs in which the Bonferroni corrected p value for the ANOVA is <0.05. (XLSX) [file ppat.1005032.s001.xlsx]

## Sheet: Sheet1
microRNA	Fstat (2,28)	p Value	Bonferroni	Uninfected:SIV	Uninfected:SIVE	SIV:SIVE
mml-miR-21-5p	32.7023	5.49074e-09	4.11806e-07	0.907468	4.96732e-07	2.44601e-08
hsa-miR-126-5p	10.1073	0.000302191	0.0226643	0.998911	0.00184397	0.000896529
mml-miR-146a-5p	9.703	0.000394185	0.0295639	0.995828	0.0028196	0.000951017
mml-miR-126_R-1	9.3942	0.000484123	0.0363092	0.954555	0.00184233	0.00192969
mml-miR-100-5p_R-1	8.0841	0.0011878	0.0890853	0.84387	0.0146274	0.00149828
mml-miR-486-5p	5.5294	0.00780309	0.585232	0.00799076	0.0337496	0.810302
mml-miR-125b-2-3p	5.5185	0.00786927	0.590195	0.703455	0.00982675	0.0449495
mml-miR-99a-5p_R-1	5.5057	0.00794773	0.59608	0.387611	0.20561	0.00567861
hsa-miR-619-5p_L-3R-1_1ss16AG	5.3943	0.00866642	0.649981	0.0623785	0.844299	0.00926902
mml-miR-129-2-3p_R+1	4.7279	0.0146687	1	0.0849314	0.0121846	0.648183
mml-miR-7_R+1	4.5885	0.0164064	1	0.410518	0.0133441	0.172263
mml-miR-95-3p_R-1	4.5019	0.0175939	1	0.903409	0.0855923	0.0197152
mml-miR-186-5p	4.4366	0.018549	1	0.943266	0.0766578	0.0226331
mml-miR-338-5p_R-1	4.342	0.0200307	1	0.0525971	0.999993	0.0333887
mml-miR-127-3p	4.1426	0.0235769	1	0.995104	0.0527711	0.0428779
mml-miR-664_R+2	3.966	0.0272707	1	0.0224011	0.135957	0.653255
mml-miR-338-3p_R-1	3.9003	0.0287963	1	0.354613	0.465941	0.0218013
mml-miR-92a-3p	3.677	0.034689	1	0.25735	0.0264684	0.461449
mml-miR-125b-5p	3.5519	0.0385335	1	0.748167	0.223018	0.0337035
mml-miR-129-1-3p	3.3267	0.0466286	1	0.997091	0.10876	0.0651805
mml-miR-219-3p	3.161	0.0537181	1	0.969423	0.147325	0.0638363
mml-let-7i-5p	3.0612	0.0585282	1	0.979854	0.096334	0.103781
mml-miR-26a-5p	2.9155	0.0663807	1	0.98603	0.156582	0.0823734
mml-miR-124a-3p_L-1R-1	2.0703	0.140144	1	0.12565	0.328508	0.820465
mml-miR-24-3p_R-2	1.9324	0.158766	1	0.141556	0.677602	0.470932
mml-miR-151-3p_R+1	1.9049	0.162781	1	0.885197	0.412079	0.153371
mml-miR-9-3p_R-1	1.7408	0.189075	1	0.437349	0.166522	0.786962
mml-let-7c-5p	1.683	0.199371	1	0.350454	0.983949	0.21892
mml-miR-335-5p	1.6586	0.203893	1	0.429906	0.928106	0.19969
mml-let-7f-5p	1.5368	0.228137	1	0.813917	0.582876	0.203885
mml-miR-101-3p_L+1R-4	1.4745	0.241694	1	0.464494	0.220093	0.850905
mml-miR-181b-5p_R-1	1.4109	0.256411	1	0.921037	0.507568	0.246449
mml-miR-185-5p	1.3851	0.262648	1	0.998891	0.382441	0.304375
mml-miR-181a-5p	1.2546	0.296735	1	0.879162	0.60564	0.274725
mml-miR-204-5p	1.2445	0.29956	1	0.519215	0.952328	0.297111
mml-miR-149-5p	1.1976	0.313057	1	0.325003	0.919405	0.492033
mml-let-7b-5p	1.1756	0.319607	1	0.669066	0.846317	0.291465
mml-miR-29a-3p_L-1	1.0133	0.372617	1	0.893655	0.368455	0.589409
mml-miR-27b-3p	0.9974	0.378287	1	0.966497	0.413253	0.509539
mml-miR-219-5p	0.944	0.398002	1	0.767147	0.834551	0.365279
mml-miR-9-5p	0.9156	0.408925	1	0.375377	0.709963	0.817914
mml-miR-99b-5p	0.7908	0.460802	1	0.814458	0.846151	0.427761
mml-let-7d	0.7587	0.475236	1	0.946281	0.707762	0.459418
mml-miR-409-5p	0.6671	0.519101	1	0.510666	0.919442	0.71586
mml-let-7a-5p	0.646	0.529797	1	0.832561	0.884468	0.498806
mml-miR-151-5p	0.5942	0.557051	1	0.534071	0.883121	0.793912
mml-miR-125a-5p_R-2	0.5905	0.559054	1	0.850788	0.889106	0.528577
mml-let-7g-5p	0.5682	0.571284	1	0.999738	0.667074	0.609486
mml-miR-30e-5p_R+2	0.5507	0.581078	1	0.936376	0.574762	0.754233
mml-miR-30b-5p_R+1	0.5469	0.583228	1	0.562512	0.898133	0.801595
mml-miR-342-3p	0.5454	0.584079	1	0.582943	0.690642	0.98083
mml-miR-197-3p	0.5311	0.592258	1	0.905735	0.858028	0.563459
mml-miR-148b-3p	0.5296	0.593123	1	0.986201	0.739179	0.596993
mml-miR-191-5p_R-1	0.4762	0.624796	1	0.99889	0.720814	0.652981
mml-miR-27a-3p_2ss19CT22CT	0.4755	0.625223	1	0.90831	0.605033	0.82774
mml-miR-26b-5p_R+1	0.4576	0.636242	1	0.779925	0.617269	0.954802
mml-miR-23b-3p	0.3618	0.698795	1	0.848361	0.97336	0.686624
mml-miR-30a-5p_R+2	0.3582	0.701268	1	0.886636	0.676939	0.912324
mml-miR-181c-5p	0.354	0.704165	1	0.807828	0.993774	0.711896
mml-miR-221-3p	0.298	0.74402	1	0.828882	0.996572	0.754869
mml-miR-30d-5p_R+2	0.293	0.747692	1	0.984561	0.863589	0.74153
mml-miR-222-3p_R+2	0.2858	0.753014	1	0.751873	0.823121	0.989781
mml-miR-103-3p	0.266	0.767854	1	0.775468	0.819788	0.995933
mml-miR-340-5p	0.2316	0.794375	1	0.875784	0.99388	0.796384
mml-miR-30c-5p_R+1	0.2069	0.814011	1	0.808673	0.877257	0.988471
mml-miR-143-3p_R+1	0.2036	0.816673	1	0.873322	0.998889	0.828954
mml-miR-769-5p_R+1	0.1821	0.834241	1	0.835561	0.879202	0.995007
mml-miR-92b-3p	0.181	0.835151	1	0.970529	0.944508	0.821169
mml-miR-9-3-3p_L-1_1ss3CA	0.1648	0.848666	1	0.932088	0.83525	0.97061
mml-miR-98	0.1492	0.861899	1	0.916207	0.855102	0.988321
hsa-miR-136-3p_L-1	0.0998	0.905255	1	0.999271	0.936705	0.911056
mml-miR-128b-3p	0.097	0.90778	1	0.986156	0.904251	0.954629
mml-let-7e-5p	0.019	0.981189	1	0.998194	0.992042	0.979915
mml-miR-139-5p_R+1	0.0109	0.989162	1	0.992894	0.999919	0.98987
mml-miR-451_R-1	NA	NA	NA	NA	NA	NA
